# Supplementary material for: True MEN1 or phenocopy? Evidence for geno-phenotypic correlations in MEN1 syndrome
Source: Endocrine. 2019 May 1;65(2):451–9. doi: 10.1007/s12020-019-01932-x (PMC6656790; doi:10.1007/s12020-019-01932-x)
Supplement: Supplementary file 2 — Supplementary Table [file 12020_2019_1932_MOESM2_ESM.xlsx]

## Sheet: Author
True MEN1 or phenocopy? Evidence for geno-phenotypic correlations in MEN1 syndrome
Journal: Endocrine
Annamária Kövesdi; Miklós Tóth; Henriett Butz; Nikolette Szücs; Beatrix Sármán; Péter Pusztai; Judit Tőke; Péter Reismann; Mónika Fáklya; Géza Tóth Anikó Somogyi; Katalin Borka; Annamária Erdei; Endre V. Nagy; Veronika Deák; Zsuzsanna Valkusz; Péter Igaz; Attila Patócs and Vince Kornél Grolmusz
Corresponding Author
Attila Patócs
“Lendület” Hereditary Endocrine Tumors Research Group
Semmelweis University
46 Szentkirályi H-1088
Budapest, Hungary
Email: patocs.attila@med.semmelweis-univ.hu
Tel.: +36-1-4591500; Fax.: +36-1-2674927

## Sheet: Supplementary Table 1
Supplementary Table 1. Detailed clinical and genetic data of the 104 mutation positive and negative patients examined for MEN1 gene mutation. MEN1 = multiple endocrine neoplasia type 1, F = female, M = male, PHPT = primary hyperparathyroidism, PA = pituitary adenome, GEP-NET = gastroenteropancreatic neuroendocrine tumor, ND = no data, 0 = manifestation absent, 1 = manifestation present
Patient ID	Sex	Age at MEN1 syndrome suspicion (years)	Indication for genetic testing	Further manifestations developed during follow-up	PHPT	PA	GEP-NET	Familial/Sporadic	Clinical MEN1 syndrome	Death	Age at last follow-up (years)	Mutation positivity	Affected exon	Mutation type	MEN1 mutation (cDNA reference sequence)	MEN1 mutation (LRG_509t2 reference sequence)
1	F	16.24	PHPT under 30 years	0	1	0	0	S	0	0	36.1643	1	2	missense	E2: c.83G>C, p.Gly28Ala	E2: c.193G>C, p.Gly28Ala
2	F	45	PHPT + PA	0	1	1	0	S	1	0	72.219	1	9	nonsense	E10: c.1378C>T, p.Arg460STOP	E10: c.1488C>T, p.Arg460STOP
3	F	70.4	PHPT + PA	0	1	1	0	S	1	0	72.4764	0
4	F	59.3	PHPT + PA	0	1	1	0	S	1	0	59.5099	0
5	M	20	PHPT under 30 years	GEP-NET	1	0	1	F	1	0	33.2649	1	intron 9	intronic splice site	I9: c.1351-2A>C	I9: c.1461-2A>C
6	M	ND	PHPT + PA	0	1	1	0	F	1	1	76.1177	1	2	missense	E2: c.272C>T, p.Ala91Val	E2: c.382C>T, p.Ala91Val
7	M	50.43	PHPT + GEP-NET	PA	1	1	1	S	1	0	61.3032	0
8	F	35	PHPT + GEP-NET	PA	1	1	1	ND	1	0	46.2067	1	3	missense	E3: c.521A>C, p.His174Pro	E3: c.631A>C, p.His174Pro
9	F	17.52	PHPT under 30 years	0	1	0	0	S	0	0	19.6085	0
10	F	44.32	recurrent PHPT	0	1	0	0	S	0	0	64.282	0
11	F	46.81	multiple PHPT	PA	1	1	0	F	1	0	53.2676	1	6	missense	E6: c.902T>G, p.Leu301Arg	E6: c.1012T>G, p.Leu301Arg
12	F	29.98	PHPT under 30 years	0	1	0	0	S	0	0	44.293	0
13	F	16.5	PHPT under 30 years	0	1	0	0	S	0	0	21.2238	0
14	M	51.25	PHPT + PA	0	1	1	0	S	1	0	57.6126	0
15	F	48.25	PHPT + PA	0	1	1	0	S	1	0	48.2574	0
16	F	27.49	PHPT + PA	0	1	1	0	S	1	0	37.8289	1	6	large deletion	del exon 6	del exon 6
17	F	53.43	PHPT + GEP-NET		1	0	1	S	1	0	54.642	0
18	F	54.49	multiple PHPT	0	1	0	0	S	0	0	59.781	0
19	M	48.93	PHPT + PA	0	1	1	0	S	1	0	49.3142	0
20	F	47.9	multiple GEP-NET	PHPT	1	0	1	F	1	0	53.2129	1	10	frameshift deletion	E10: c.1361delA	E10: c.1471delA
21	F	57.2	PHPT + GEP-NET	0	1	0	1	S	1	0	69.7577	0
22	F	35.9	PA + adrenal adenoma	0	0	1	0	S	0	0	36.4627	0
23	F	41.25	PHPT + PA	0	1	1	0	S	1	0	43.9179	0
24	F	58.35	PHPT + PA	0	1	1	0	S	1	1	64.5339	0
25	F	26.72	PHPT under 30 years	0	1	0	0	S	0	0	26.7187	0
26	F	ND	PHPT + PA	0	1	1	0	S	1	1	62.7707	0
27	F	40	PHPT + GEP-NET	0	1	0	1	S	1	0	51.2553	0
28	F	16.9	PHPT + PA	GEP-NET	1	1	1	S	1	0	29.8563	1	8	frameshift deletion	E8: c.1160delA	E8: c.1270delA
29	M	14.13	PHPT under 30 years	0	1	0	0	S	0	0	14.13	0
30	F	69.4	multiple PHPT	0	1	0	0	S	0	0	77.4593	0
31	F	15.87	PHPT under 30 years	0	1	0	0	S	0	0	15.8741	0
32	F	53.11	multiple PHPT	PA, GEP-NET	1	1	1	S	1	0	60.4435	1	8	nonsense	E8: c.1177C>T, p.Gln393STOP	E8: c.1287C>T, p.Gln393STOP
33	M	21.7	PHPT under 30 years	0	1	0	0	S	0	0	22.1629	0
34	F	59.84	PHPT + PA	0	1	1	0	S	1	0	59.8467	0
35	F	44.77	PA + adrenal adenoma	PHPT	1	1	0	S	1	0	58.486	0
36	F	24.77	PHPT under 30 years	PA, GEP-NET	1	1	1	F	1	1	35.5729	1	10	frameshift insertion	E10: c.1546_1547insC	E10: c.1656_1657insC
37	M	47	PHPT + NET of other origin	GEP-NET	1	0	1	S	1	0	51.6386	1	10	frameshift insertion	E10: c.1546_1547insC	E10: c.1656_1657insC
38	F	19.46	PHPT + PA	0	1	1	0	S	1	0	19.4634	0
39	F	29.32	PHPT under 30 years	GEP-NET	1	0	1	F	1	0	38.7844	1	2	frameshift insertion	E2: c.202_206dupGCCCC	E2: c.312_316dupGCCCC
40	F	46	gastrinoma	PHPT, PA	1	1	1	S	1	0	59.3648	0
41	M	21.43	PHPT + PA	0	1	1	0	S	1	0	21.4374	0
42	F	52.28	PHPT + adrenal adenoma	0	1	0	0	S	0	0	63.7974	0
43	M	67.53	PHPT + PA	0	1	1	0	S	1	0	84.5859	0
44	F	23	PHPT under 30 years	0	1	0	0	S	0	0	47.1321	0
45	F	57	gastrinoma	0	0	0	1	S	0	0	61.2594	0
46	F	54.74	PHPT + PA	0	1	1	0	S	1	0	65.692	0
47	M	22.28	PHPT under 30 years	0	1	0	0	S	0	0	22.5626	0
48	F	31	multiple PHPT	0	1	0	0	S	0	0	39.4141	0
49	F	29.5	PHPT under 30 years	0	1	0	0	S	0	0	33.191	0
50	F	49	recurrent PHPT	GEP-NET	1	0	1	S	1	0	77.8754	0
51	F	26.84	PHPT under 30 years	0	1	0	0	S	0	0	27.6605	0
52	F	26.84	PHPT + GEP-NET	0	1	0	1	S	1	0	37.8727	0
53	F	68.9	PHPT + GEP-NET	0	1	0	1	S	1	0	70.8939	0
54	F	22.74	PHPT under 30 years	0	1	0	0	S	0	0	25.744	0
55	M	10	PHPT under 30 years	0	1	0	0	S	0	0	11.5264	0
56	F	32.64	PHPT + PA	0	1	1	0	S	1	0	36.6379	0
57	M	37.27	PHPT + PA	GEP-NET	1	1	1	S	1	0	46.2861	1	2	nonsense	E2: c.19C>T, p.Gln7STOP	E2: c.129C>T, p.Gln7STOP
58	F	56.5	recurrent PHPT	0	1	0	0	F	0	0	66.4476	1	2	inframe deletion	E2: c.358_360delAAG	E2: c.468_470delAAG
59	F	54.47	PHPT + PA	0	1	1	0	S	1	0	54.4723	0
60	M	18.3	PHPT under 30 years	0	1	0	0	S	0	0	20.7173	0
61	F	29	PHPT under 30 years	0	1	0	0	S	0	0	31.0089	0
62	M	20	multiple GEP-NET	0	0	0	1	S	0	0	29.2676	0
63	F	25	multiple GEP-NET	PHPT	1	0	1	ND	1	0	39.5537	1	8	nonsense	E8: c.1062C>A, p.Cys354STOP	E8: c.1172C>A, p.Cys354STOP
64	M	19.54	PHPT under 30 years	0	1	0	0	S	0	0	25.5852	0
65	F	13.75	PHPT under 30 years	0	1	0	0	S	0	0	13.7577	0
66	M	32	gastrinoma	PHPT	1	0	1	S	1	0	60.7173	1	2	frameshift insertion	E2: c.166_167insA	E2: c.276_277insA
67	F	64.15	PHPT + adrenal adenoma	0	1	0	0	S	0	0	76.3368	0
68	F	27.89	PA + GEP-NET	PHPT	1	1	1	S	1	0	67.8522	1	10	frameshift insertion	E10: c.1546_1547insC	E10: c.1656_1657insC
69	F	67.78	PHPT + adrenal adenoma	0	1	0	0	S	0	0	72.9582	0
70	F	20.4	PHPT + PA	0	1	1	0	F	1	0	30.8775	1	2	nonsense	E2: c.76G>T, p.Glu26STOP	E2: c.186G>T, p.Glu26STOP
71	F	53.1	PHPT + PA + GEP-NET	0	1	1	1	S	1	1	56.4545	0
72	F	61.36	PHPT + PA	0	1	1	0	S	1	0	73.7906	0
73	F	65.5	PHPT + PA	0	1	1	0	S	1	1	69.0103	0
74	M	39.95	PHPT + PA	0	1	1	0	S	1	0	44.909	0
75	F	26.81	PHPT under 30 years	0	1	0	0	S	0	0	26.9624	0
76	M	52.28	PHPT + adrenal adenoma	0	1	0	0	S	0	0	57.8864	0
77	F	53.26	PHPT + adrenal adenoma	0	1	0	0	S	0	0	53.2649	0
78	M	75.18	PHPT + GEP-NET	0	1	0	1	S	1	0	80.1752	0
79	F	34	PHPT + adrenal adenoma	0	1	0	0	S	0	0	49.8508	0
80	M	19.56	PHPT + PA	0	1	1	0	ND	1	0	20.2546	1	2	frameshift deletion	E2: c.249_252delGTCT	E2: c.359_362delGTCT
81	F	39.26	PHPT + PA	0	1	1	0	S	1	0	66.1547	0
82	M	47.7	gastrinoma	PHPT, PA	1	1	1	F	1	1	66.987	1	3	nonsense	E3: c.625C>T, p.Gln209STOP	E3: c.735C>T, p.Gln209STOP
83	F	26.83	PHPT under 30 years	0	1	0	0	S	0	0	37.2348	0
84	F	45.82	PHPT + GEP-NET	0	1	0	1	S	1	0	54.3765	0
85	F	20.37	PHPT + PA	0	1	1	0	S	1	0	29.2512	0
86	M	16.46	PA + GEP-NET	PHPT	1	1	1	S	1	0	16.46	1	2	frameshift insertion	E2: c.202_206dupGCCCC	E2: c.312_316dupGCCCC
87	F	25.23	PHPT + PA	GEP-NET	1	1	1	F	1	1	44.6899	1	2	nonsense	E2: c.231C>G, p.Tyr77STOP	E2: c.341C>G, p.Tyr77STOP
88	F	41.44	gastrinoma		0	0	1	S	0	1	48.4463	0
89	M	38	PHPT + GEP-NET	0	1	0	1	S	1	0	40.3066	0
90	F	29.98	PHPT under 30 years	0	1	0	0	S	0	0	31.0062	0
91	F	42	multiple GEP-NET	0	0	0	1	S	0	0	45.1417	0
92	M	37.35	multiple GEP-NET	PHPT	1	0	1	F	1	0	47.0637	1	10	frameshift deletion	E10: c.1399delG	E10: c.1509delG
93	F	53.05	recurrent PHPT	0	1	0	0	S	0	0	54.3409	0
94	F	37.21	PA + GEP-NET	0	0	1	1	S	1	0	38.8255	0
95	F	33	PA + adrenal adenoma	0	0	1	0	S	0	0	50.4778	0
96	F	15	PHPT under 30 years	0	1	0	0	S	0	0	16.1314	0
97	M	20.05	PA + GEP-NET	PHPT	1	1	1	ND	1	0	37.73	1	3	frameshift deletion	E3: c.628_631delACAG	E3: c.738_741delACAG
98	F	46.2	PA + GEP-NET	0	0	1	1	S	1	0	60.4162	0
99	F	18.13	multiple GEP-NET	PHPT, PA	1	1	1	S	1	0	30.768	1	4	missense	E4: c.668T>C, p.Leu223Pro	E4: c.778T>C, p.Leu223Pro
100	F	22.4	PHPT + GEP-NET	PA	1	1	1	F	1	0	28.9391	1	2	frameshift deletion	E2: c.168delC	E2: c.278delC
101	F	45.92	multiple PHPT	0	1	0	0	S	0	0	46.7652	0
102	F	12.26	PHPT + PA	0	1	1	0	S	1	0	26.1218	0
103	F	49	multiple PHPT	0	1	0	0	S	0	0	57.3388	0
104	F	61.8	PHPT + PA	0	1	1	0	S	1	0	63.0609	0
